# Supplementary material for: Oxaliplatin disrupts nucleolar function through biophysical disintegration
Source: Cell Rep. Author manuscript; Available in PMC 2022 Dec 14. (PMC9749789; doi:10.1016/j.celrep.2022.111629)
Supplement: MMC2 [file NIHMS1848913-supplement-MMC2.xlsx]

## Sheet: Statistics
Fig.1E
Group 1	Group 2	Parameter	Test	Statistic	p Value	Summary
Untreated	Cis10	Surface Tension	Mann-Whitney	14730	0.195843	n.s.
Untreated	Cis100	Surface Tension	Mann-Whitney	3602	6.21288*10^-33	***
Untreated	Ox10	Surface Tension	Mann-Whitney	5926	9.23204*10^-15	***
Untreated	Ox100	Surface Tension	Mann-Whitney	3767	1.46077*10^-23	***
Untreated	ActD	Surface Tension	Mann-Whitney	1172	4.588*10^-8	***
Cis10	Cis100	Surface Tension	Mann-Whitney	6331	7.52187*10^-36	***
Cis100	Ox10	Surface Tension	Mann-Whitney	27202	2.80606*10^-12	***
Cis100	Ox100	Surface Tension	Mann-Whitney	21609	0.00121329	***
Ox10	Ox100	Surface Tension	Mann-Whitney	11224	8.452e-05	***
Ox100	ActD	Surface Tension	Mann-Whitney	4051	0.036796	***
Fig.3B
Group 1	Group 2	Parameter	Test	Statistic	p Value	Summary
Untreated	Ox10	Eccentricity	Mann-Whitney	1372	2.72544*10^-8	***
Untreated	Ox100	Eccentricity	Mann-Whitney	615	0.00165857	***
Ox10	Ox100	Eccentricity	Mann-Whitney	166	0.00128747	***
Untreated	Ox10	KI67 Enrichment	Mann-Whitney	1552	2.98304*10^-13	***
Untreated	Ox100	KI67 Enrichment	Mann-Whitney	815	5.67524*10^-10	***
Ox10	Ox100	KI67 Enrichment	Mann-Whitney	373	0.7163	n.s.
Untreated	Ox10	Area	Mann-Whitney	1172	0.000285315	***
Untreated	Ox100	Area	Mann-Whitney	609	0.00225969	***
Ox10	Ox100	Area	Mann-Whitney	347	0.931048	n.s.
Fig.3C
Group 1	Group 2	Parameter	Test	Statistic	p Value	Summary
Untreated	Cis10	KI67 Enrichment	Mann-Whitney	1083	0.0234786	*
Untreated	Cis100	KI67 Enrichment	Mann-Whitney	1811	1.973*10^-14	***
Untreated	Ox10	KI67 Enrichment	Mann-Whitney	1552	2.98304*10^-13	***
Untreated	Ox100	KI67 Enrichment	Mann-Whitney	815	5.67524*10^-10	***
Untreated	ActD	KI67 Enrichment	Mann-Whitney	586	1.33301*10^-7	***
Cis10	Cis100	KI67 Enrichment	Mann-Whitney	1460	7.68107*10^-9	***
Ox10	Ox100	KI67 Enrichment	Mann-Whitney	373	0.7163	n.s.
Ox100	ActD	KI67 Enrichment	Mann-Whitney	171	0.171948	n.s.
Cis100	Ox100	KI67 Enrichment	Mann-Whitney	264	0.0268289	***
Cis100	ActD	KI67 Enrichment	Mann-Whitney	302	0.992604	n.s.
Fig.4A
Group 1	Group 2	Parameter	Test	Statistic	p Value	Summary
Untreated	Cis10	45S pre-rRNA fold-change	t-Test	1.07302	0.308474	n.s.
Untreated	Cis100	45S pre-rRNA fold-change	t-Test	30.541	3.31923*10^-11	***
Untreated	Ox10	45S pre-rRNA fold-change	t-Test	35.3469	7.79332*10^-12	***
Untreated	Ox100	45S pre-rRNA fold-change	t-Test	62.2857	1.7739*10^-8	***
Untreated	ActD	45S pre-rRNA fold-change	t-Test	62.4088	1.78986*10^-8	***
Untreated	Cis10	18S rRNA fold-change	t-Test	0.809692	0.453201	n.s.
Untreated	Cis100	18S rRNA fold-change	t-Test	5.10874	0.00199522	***
Untreated	Ox10	18S rRNA fold-change	t-Test	-0.311942	0.761491	n.s.
Untreated	Ox100	18S rRNA fold-change	t-Test	7.63626	0.000223308	***
Untreated	ActD	18S rRNA fold-change	t-Test	7.02715	3.59605e-05	***
Untreated	Cis10	28S rRNA fold-change	t-Test	-0.234277	0.819497	n.s.
Untreated	Cis100	28S rRNA fold-change	t-Test	5.35966	0.000319186	***
Untreated	Ox10	28S rRNA fold-change	t-Test	-0.656652	0.540213	n.s.
Untreated	Ox100	28S rRNA fold-change	t-Test	3.02479	0.0251361	*
Untreated	ActD	28S rRNA fold-change	t-Test	2.651	0.0242715	*
Fig.5B
Group 1	Group 2	Parameter	Test	Statistic	p Value	Summary
Untreated	Cis10	5EU Signal	Mann-Whitney	1.68653*10^6	6.81323*10^-20	***
Untreated	Ox10	5EU Signal	Mann-Whitney	1.81186*10^6	0.982296	n.s.
Untreated	ActD	5EU Signal	Mann-Whitney	3.08482*10^6	1.00531*10^-191	***
Fig.5C
Group 1	Group 2	Parameter	Test	Statistic	p Value	Summary
Untreated	Cis10	Eccentricity	Mann-Whitney	354631	0.314007	n.s.
Untreated	Ox10	Eccentricity	Mann-Whitney	519580	4.69134*10^-14	***
Untreated	ActD	Eccentricity	Mann-Whitney	770541	4.95014*10^-240	***
Fig.5E
Group 1	Group 2	Parameter	Test	Statistic	p Value	Summary
Untreated	Untreated	5EU 0.5h vs 2h	Mann-Whitney	114548	4.65397*10^-187	***
Untreated	Untreated	5EU 2h vs 4h	Mann-Whitney	48136	5.13067*10^-272	***
Cis10	Cis10	5EU 0.5h vs 2h	Mann-Whitney	93453	1.24637*10^-185	***
Cis10	Cis10	5EU 2h vs 4h	Mann-Whitney	342941	0.0403706	*
Ox10	Ox10	5EU 0.5h vs 2h	Mann-Whitney	57081	3.3266*10^-225	***
Ox10	Ox10	5EU 2h vs 4h	Mann-Whitney	383104	5.82322*10^-7	***
ActD	ActD	5EU 0.5h vs 2h	Mann-Whitney	157010	3.58275*10^-206	***
ActD	ActD	5EU 2h vs 4h	Mann-Whitney	476147	0.884555	n.s.
Untreated	Untreated	Eccentricity 0.5h vs 2h	Mann-Whitney	466519	0.292321	n.s.
Untreated	Untreated	Eccentricity 2h vs 4h	Mann-Whitney	503241	0.859967	n.s.
Cis10	Cis10	Eccentricity 0.5h vs 2h	Mann-Whitney	433355	0.667364	n.s.
Cis10	Cis10	Eccentricity 2h vs 4h	Mann-Whitney	315521	0.373628	n.s.
Ox10	Ox10	Eccentricity 0.5h vs 2h	Mann-Whitney	547836	5.99574*10^-28	***
Ox10	Ox10	Eccentricity 2h vs 4h	Mann-Whitney	250638	9.17024*10^-19	***
ActD	ActD	Eccentricity 0.5h vs 2h	Mann-Whitney	1.01074*10^6	2.71512*10^-141	***
ActD	ActD	Eccentricity 2h vs 4h	Mann-Whitney	524989	0.000172764	***
Fig.5F
Group 1	Group 2	Parameter	Test	Statistic	p Value	Summary
Untreated	Untreated	5EU nucleus 0.5h vs 2h	Mann-Whitney	222506	8.37775*10^-94	***
Untreated	Untreated	5EU nucleus 2h vs 4h	Mann-Whitney	322116	4.76273*10^-45	***
Cis10	Cis10	5EU nucleus 0.5h vs 2h	Mann-Whitney	155666	9.27251*10^-124	***
Cis10	Cis10	5EU nucleus 2h vs 4h	Mann-Whitney	394393	3.84334*10^-14	***
Ox10	Ox10	5EU nucleus 0.5h vs 2h	Mann-Whitney	105335	3.33869*10^-170	***
Ox10	Ox10	5EU nucleus 2h vs 4h	Mann-Whitney	207782	1.70649*10^-40	***
ActD	ActD	5EU nucleus 0.5h vs 2h	Mann-Whitney	139369	7.31813*10^-222	***
ActD	ActD	5EU nucleus 2h vs 4h	Mann-Whitney	509720	0.0112087	*
Untreated	Untreated	5EU nucleolus 0.5h vs 2h	Mann-Whitney	113351	2.83822*10^-188	***
Untreated	Untreated	5EU nucleolus 2h vs 4h	Mann-Whitney	263575	4.74567*10^-77	***
Cis10	Cis10	5EU nucleolus 0.5h vs 2h	Mann-Whitney	91765	1.74127*10^-187	***
Cis10	Cis10	5EU nucleolus 2h vs 4h	Mann-Whitney	343584	0.0341056	*
Ox10	Ox10	5EU nucleolus 0.5h vs 2h	Mann-Whitney	56463	5.85181*10^-226	***
Ox10	Ox10	5EU nucleolus 2h vs 4h	Mann-Whitney	285420	1.8858*10^-7	***
ActD	ActD	5EU nucleolus 0.5h vs 2h	Mann-Whitney	156071	5.41079*10^-207	***
ActD	ActD	5EU nucleolus 2h vs 4h	Mann-Whitney	478152	0.988148	n.s.
Fig.7B
Group 1	Group 2	Parameter	Test	Statistic	p Value	Summary
GFP	FBL	EC50 value	t-Test	-5.01482	0.0152681	*
GFP	NPM1	EC50 value	t-Test	-2.78675	0.0494759	*
FBL	NPM1	EC50 value	t-Test	1.11777	0.379895	n.s.
Fig.7C
Group 1	Group 2	Parameter	Test	Statistic	p Value	Summary
UBTF CRC	t-Distribution	Correlation Coefficient	t-Test	0.0291546	0.894944	n.s.
UBTF CNS	t-Distribution	Correlation Coefficient	t-Test	-0.00976163	0.963063	n.s.
FBL CRC	t-Distribution	Correlation Coefficient	t-Test	0.365554	0.0862873	#
FBL CNS	t-Distribution	Correlation Coefficient	t-Test	-0.172685	0.409116	n.s.
NCL CRC	t-Distribution	Correlation Coefficient	t-Test	0.14099	0.521084	n.s.
NCL CNS	t-Distribution	Correlation Coefficient	t-Test	0.112486	0.592414	n.s.
NPM1 CRC	t-Distribution	Correlation Coefficient	t-Test	0.167803	0.444077	n.s.
NPM1 CNS	t-Distribution	Correlation Coefficient	t-Test	-0.364429	0.0732889	#
SURF6 CRC	t-Distribution	Correlation Coefficient	t-Test	-0.405929	0.0546205	#
SURF6 CNS	t-Distribution	Correlation Coefficient	t-Test	0.0688087	0.743806	n.s.
PES1 CRC	t-Distribution	Correlation Coefficient	t-Test	0.0560846	0.799362	n.s.
PES1 CNS	t-Distribution	Correlation Coefficient	t-Test	0.565758	0.00320235	**

## Sheet: N
Fig.1 C
Cell Line	Treatment	-	N (NPM1)
HCT116	Untreated		797
HCT116	Cis10		582
HCT116	Cis100		1509
HCT116	Ox10		1980
HCT116	Ox100		6485
HCT116	ActD1		2246
U2OS	Untreated		6389
U2OS	Cis10		6328
U2OS	Cis100		7702
U2OS	Ox10		6181
U2OS	Ox100		6885
U2OS	ActD1		7282
Fig.1 D-E
Cell Line	Treatment	-	N (NPM1)
U2OS	Untreated		136
U2OS	Cis10		200
U2OS	Cis100		217
U2OS	Ox10		178
U2OS	Ox100		167
U2OS	ActD1		40
Fig.1 F-H
Cell Line	Treatment	N (FBL)	N (NPM1)
HCT116	Cis_0uM	1195	1079
HCT116	Cis_6.25uM	735	672
HCT116	Cis_12.5uM	300	268
HCT116	Cis_25uM	571	508
HCT116	Cis_50uM	516	496
HCT116	Cis_100uM	604	600
HCT116	Ox_0uM	1693	1501
HCT116	Ox_6.25uM	519	588
HCT116	Ox_12.5uM	332	333
HCT116	Ox_25uM	603	771
HCT116	Ox_50uM	499	800
HCT116	Ox_100uM	1056	1381
HCT116	ActD_0nM	1521	1272
HCT116	ActD_62.5nM	637	584
HCT116	ActD_125nM	560	544
HCT116	ActD_250nM	366	386
HCT116	ActD_500nM	320	316
HCT116	ActD_1000nM	1293	1194
U2OS	Cis_0uM	1148	1118
U2OS	Cis_6.25uM	1141	1072
U2OS	Cis_12.5uM	1367	1304
U2OS	Cis_25uM	1364	1309
U2OS	Cis_50uM	1269	1324
U2OS	Cis_100uM	1664	1766
U2OS	Ox_0uM	986	994
U2OS	Ox_6.25uM	1011	970
U2OS	Ox_12.5uM	1209	1142
U2OS	Ox_25uM	438	865
U2OS	Ox_50uM	1128	922
U2OS	Ox_100uM	984	838
U2OS	ActD_0nM	1173	1047
U2OS	ActD_62.5nM	643	568
U2OS	ActD_125nM	759	737
U2OS	ActD_250nM	699	667
U2OS	ActD_500nM	982	978
U2OS	ActD_1000nM	790	793
Fig.2 C-D
Cell Line	Treatment	N (SURF6)	N (NPM1)
HCT116	Cis_0uM	1079	1079
HCT116	Cis_6.25uM	672	672
HCT116	Cis_12.5uM	268	268
HCT116	Cis_25uM	508	508
HCT116	Cis_50uM	496	496
HCT116	Cis_100uM	600	600
HCT116	Ox_0uM	1501	1501
HCT116	Ox_6.25uM	588	588
HCT116	Ox_12.5uM	333	333
HCT116	Ox_25uM	771	771
HCT116	Ox_50uM	800	800
HCT116	Ox_100uM	1381	1381
HCT116	ActD_0nM	1272	1272
HCT116	ActD_62.5nM	584	584
HCT116	ActD_125nM	544	544
HCT116	ActD_250nM	386	386
HCT116	ActD_500nM	316	316
HCT116	ActD_1000nM	1194	1194
U2OS	Cis_0uM	1118	1118
U2OS	Cis_6.25uM	1072	1072
U2OS	Cis_12.5uM	1304	1304
U2OS	Cis_25uM	1309	1309
U2OS	Cis_50uM	1324	1324
U2OS	Cis_100uM	1766	1766
U2OS	Ox_0uM	994	994
U2OS	Ox_6.25uM	970	970
U2OS	Ox_12.5uM	1142	1142
U2OS	Ox_25uM	865	865
U2OS	Ox_50uM	922	922
U2OS	Ox_100uM	838	838
U2OS	ActD_0nM	1047	1047
U2OS	ActD_62.5nM	568	568
U2OS	ActD_125nM	737	737
U2OS	ActD_250nM	667	667
U2OS	ActD_500nM	978	978
U2OS	ActD_1000nM	793	793
Fig.3 B-C
Cell Line	Treatment	-	N (nucleoli)
U2OS	Untreated		43
U2OS	Cis10		39
U2OS	Cis100		43
U2OS	Ox10		37
U2OS	Ox100		20
U2OS	ActD1		15
Fig.3 E
Cell Line	Treatment	Rep1 (cells)	Rep2 (cells)
U2OS	Untreated	92	198
U2OS	Cis10	220	223
U2OS	Cis100	96	210
U2OS	Ox10	201	188
U2OS	Ox100	92	101
U2OS	ActD1	163	225
Fig.4 E
Cell Line	Treatment	-	N (nucleoli)
U2OS	Untreated		127
U2OS	Cis10_0.5h		145
U2OS	Cis10_1h		158
U2OS	Cis10_2h		172
U2OS	Cis10_4h		121
U2OS	Cis100_0.5h		122
U2OS	Cis100_1h		124
U2OS	Cis100_2h		156
U2OS	Cis100_4h		200
U2OS	Ox10_0.5h		161
U2OS	Ox10_1h		148
U2OS	Ox10_2h		166
U2OS	Ox10_4h		240
U2OS	Ox100_0.5h		167
U2OS	Ox100_1h		202
U2OS	Ox100_2h		228
U2OS	Ox100_4h		167
U2OS	ActD1_0.5h		167
U2OS	ActD1_1h		162
U2OS	ActD1_2h		185
U2OS	ActD2_4h		106
Fig.5 B
Cell Line	Treatment	-	N (nucleoli)
U2OS	Untreated		967
U2OS	Cis10		713
U2OS	Ox10		894
U2OS	ActD1		838
Fig.5 D-E
Cell Line	Treatment	-	N (nucleoli)
U2OS	Untreated_0.5h		984
U2OS	Untreated_2h		975
U2OS	Untreated_4h		1037
U2OS	Cis10uM_0.5h		1020
U2OS	Cis10uM_2h		840
U2OS	Cis10uM_4h		771
U2OS	Ox10uM_0.5h		1015
U2OS	Ox10uM_2h		833
U2OS	Ox10uM_4h		805
U2OS	ActD10nM_0.5h		1146
U2OS	ActD10nM_2h		1090
U2OS	ActD10nM_4h		877
